# Supplementary material for: Synergistic Toxicity Reduction of Cadmium in Rice Grains by Foliar Co-Application of Nano-Silica and Surfactants
Source: Toxics. 2025 Dec 2;13(12):1047. doi: 10.3390/toxics13121047 (PMC12737413; doi:10.3390/toxics13121047)
Supplement: Supplementary file 1 [file toxics-13-01047-s001.zip]

Archive with 1 entries (1 files):
- toxics-3996222-supplementary.pdf
